# Supplementary material for: The Effectiveness and Safety of Autologous Platelet Concentrates as Hemostatic Agents after Tooth Extraction in Patients on Anticoagulant Therapy: A Systematic Review of Randomized, Controlled Trials
Source: J Clin Med. 2023 Aug 17;12(16):5342. doi: 10.3390/jcm12165342 (PMC10455824; doi:10.3390/jcm12165342)
Supplement: Supplementary file 1 [file jcm-12-05342-s001.zip]

Archive with 1 entries (1 files):
- jcm-2499996-supplementary.pdf
